# Supplementary material for: Comparative Degradome Analysis of the Bovine Piroplasmid Pathogens Babesia bovis and Theileria annulata
Source: Pathogens. 2023 Feb 2;12(2):237. doi: 10.3390/pathogens12020237 (PMC9965338; doi:10.3390/pathogens12020237)
Supplement: Supplementary file 1 [file pathogens-12-00237-s001.zip]

Archive with 3 entries (3 files):
- Figure S1.pdf
- Table S1.xlsx
- Table S2.pdf
