# Supplementary material for: Comparative Degradome Analysis of the Bovine Piroplasmid Pathogens Babesia bovis and Theileria annulata
Source: Pathogens. 2023 Feb 2;12(2):237. doi: 10.3390/pathogens12020237 (PMC9965338; doi:10.3390/pathogens12020237)
Supplement: Supplementary file 1 [file pathogens-12-00237-s001.zip › Table S1.xlsx]

## Sheet: Peptidasas Bb 17-8
Gene ID	Name	Protein ID	Family	Clan	Length	Peptidase region	Catalytic residues	Metal ligand residues	Merops accession number	Ortholog in T. annulata	SP	Ancillary domain, Pfam accession number
BBOV_III003510	Aspartic peptidase A1 family, ASP2/clade B	XP_001611483	A1A	AA	521	139-497	D167,Y213,D358		MER107413	TA02510	Yes	none
BBOV_IV007890	Aspartic peptidase A1 family, ASP3a/clade C	XP_001610711	A1A	AA	463	141-460	D169,F214,D359		MER107410	TA03860	Yes	none
BBOV_IV009660	Aspartic peptidase A1 family, ASP6/clade E	XP_051623331	A1A	AA	435	27-388	D58,Y105,D327		MER107411	TA05735	Yes	none
BBOV_IV010360	Aspartic peptidase A1 family, ASP3b/clade C	XP_051623336	A1A	AA	532	180-511	D203,F249,D403		MER107412		Yes	none
BBOV_III001640	Aspartic peptidase A1 family, ASP5/Clade D	XP_001611299	A1B	AA	540	72-432	D104,Y169,D380		MER204823	TA17685	Yes	TAXi_N, PF14543
BBOV_III010190	Aspartic peptidase, DDI1-type	XP_051623540	A28	AA	500	326-432	D341		MER242477	TA11510		ubiquitin, PF00240
BBOV_I000540	Cysteine peptidase C1A, group 5	XP_001608716	C1A	CA	546	279-530	Q300,C306,H474,N498		MER165458	TA15665		UBA4, PF14555; ubiquitin, PF00240
BBOV_II000170	Cysteine peptidase C1A, group 5	XP_001609546	C1A	CA	530	262-511	Q279,C285,H454,N478		MER165808	TA04105	Yes	none
BBOV_III010070	Cysteine peptidase C1A, group 3	XP_001612131	C1A	CA	435	136-426	Q244,C250,H379,N399		MER181456	TA11565	Yes	inhibitor_I29, PF08246
BBOV_IV007730	Cysteine peptidase C1A, group 8	XP_001610695	C1A	CA	446	235-444	Q254,C260,H389,N411		MER181338	TA03725	Yes	inhibitor_I29, PF08246
BBOV_III007670	Peptidase C2, calpain	XP_001611895	C2	CA	899	96-399	Q121,C127,H333,N358		MER099391	TA10605		Calpain_III
BBOV_III010630	Peptidase C12, ubiquitin carboxyl-terminal hydrolase	XP_001612184	C12	CA	275	23-266	Q116,C122,H196,D223		MER142065			none
BBOV_I000200	GPI-anchor transamidase	XP_001608682	C13	CD	498	76-409	H223,C265		MER242255	TA17465	Yes	none
BBOV_II001080	hypothetical protein	XP_001609635	C14B	CD	1035	359-579	H515,T574C		MER165826	TA08655		none
BBOV_II005180	USP39 (or u4/u6.u5 tri-snRNP-associated protein 2)	XP_001610038	C19	CA	470	43-451	N164,D169C,Y422H,E438D/N		MER432638	TA15335		zf-UBP, PF02148
BBOV_III001650	Peptidase C19, ubiquitin carboxyl-terminal hydrolase	XP_001611300	C19	CA	1073	778-1072	N781,C786,H1015,D1033		MER432640	TA17680		UCH, PF00443
BBOV_III006180	Peptidase C19, ubiquitin carboxyl-terminal hydrolase	XP_001611747	C19	CA	713	80-425	N102,C108,H370,N386		MER432641	TA12645		UCH, PF00443
BBOV_III008630	Peptidase C19, ubiquitin carboxyl-terminal hydrolase	XP_001611991	C19	CA	501	76-477	N118,C123,H422,D448		MER109765	TA10095		ubiquitin, PF00240
BBOV_IV001730	Peptidase C19, ubiquitin carboxyl-terminal hydrolase	XP_001609338	C19	CA	1446	188-606	N201,C206,H522,D539		MER432636	TA04875		none
BBOV_IV004350	Peptidase C19, ubiquitin carboxyl-terminal hydrolase	XP_001610364	C19	CA	790	295-788	N334,C339,H751,N766		MER432639	TA21275		zf-UBP, PF02148; UBA, PF00627
BBOV_II005340	CTP synthase (cytidine triphosphate synthetase)	XP_001610053	C26	PC	554	349-530	C383,H509		MER449850	TA15425		none
BBOV_III003590	CTP synthase (cytidine triphosphate synthetase)	XP_001611491	C26	PC	1632	28-465	C363,H447		MER441573	TA02545		CPSase_L_D2, PF02786
BBOV_IV009110	CTP synthase (cytidine triphosphate synthetase)	XP_001610833	C26	PC	528	7-234	A88C,H178		MER448782	TA06065		GMP_synt_C, PF00958; NAD_synthase, PF02540
BBOV_IV000250	Glutamine amidotransferase type 2 domain	XP_001609193	C44	PB	723	53-295	C53		MER165603	TA15930		SIS, PF01380
BBOV_II004090	Ulp1 protease family, C-terminal catalytic domain	XP_001609932	C48	CE	390	181-360	H273,D292,Q342,C348		MER120078	TA07090		none
BBOV_II005540	Peptidase C54	XP_001610073	C54	CA	206	35-202	Y39,C79,D192,H194		N/D	TA13550		none
BBOV_I002290	Protein/nucleic acid deglycase DJ-1	XP_001608879	C56	PC	195	15-168	M54E,L76C,I77H		MER137729	TA04310		none
BBOV_III009030	Peptidase C78, ubiquitin fold modifier-specific peptidase 1/ 2	XP_001612028	C78	CA	677	482-668	Y493,C505,D630,H632		MER109140	TA09880	Yes	none
BBOV_III011220	OTU-like cysteine proteinase	XP_051623564	C85A	CA	140	65-140	D67,C70,H92			TA14855		none
BBOV_I002820	Machado-Joseph disease protein	XP_001608932	C86	CA	320	20-122	H69		MER322324	TA20250		Josephin, PF02099; UBX, PF00789
BBOV_IV006720	PPPDE peptidase domain	XP_001610596	C97	CP	384	213-334	H240, C314		MER464259	TA09705		none
BBOV_II001800	PPPDE peptidase domain	XP_001609705	C97	CP	244	84-243	H115, C186		MER324040			none
BBOV_IV005930	Peptidase M1, alanyl aminopeptidase	XP_001610522	M1	MA	846	33-458	E335,Y418	H334,H338,E357	MER079999	TA20910		none
BBOV_III002610	Peptidase M3A/M3B	XP_001611394	M3A	MA	507	10-507	E364	H363,H367,E392	MER166075	TA20475		none
BBOV_II001130	Peptidase M16, N- and C-terminal (mitochondrial processing peptidase alpha subunit)	XP_001609640	M16B	ME	1138	5-210	E48,E122	H45,H49,E129	MER188775	TA08635		none
BBOV_III003850 a	Peptidase M16, N-terminal (or mitochondrial processing peptidase alpha subunit)	XP_001611516	M16B	ME	496	73-293	E114,S184E	S111H,N115H,R191E	MER166127	TA11975 a		none
BBOV_III003850 b	Peptidase M16, C-terminal (or mitochondrial processing peptidase alpha subunit)	XP_001611516	M16B	ME	496	285-490	V305E,R409E	H302,A306H,F417E	MER166127	TA11975 b		none
BBOV_IV001260 a	Peptidase M16, N-terminal (or mitochondrial processing peptidase alpha subunit)	XP_001609291	M16B	ME	514	71-203	E112,E182	H109,H113,E189	MER138287	TA19130 a		none
BBOV_IV001260 b	Peptidase M16, C-terminal (or mitochondrial processing peptidase alpha subunit)	XP_001609291	M16B	ME	529	227-485	E265,G352E	E262H,K266H,T359E	MER138287	TA19130 b		none
BBOV_II004890	Peptidase M16, C-terminal	XP_001610012	M16C	ME	1166	174-701	E183,E258	H180,H184,E295	MER140236	TA12185		M16C_assoc, PF08367
BBOV_IV010870	Peptidase M16, N-terminal and C-terminal	XP_001611008	M16C	ME	1109	70-532	E78,D151E	H75,H79,E168	MER188932	TA06840		none
BBOV_II004450	Peptidase M17, leucine aminopeptidase/peptidase B	XP_001609968	M17	MF	525	132-520	K306,R382	K294,D299,D318,D378,E380	MER105931	TA09045		none
BBOV_IV011550	Peptidase M18, aminopeptidase	XP_001611075	M18	MH	429	11-419	D96,E267	H94,D221,E268,D310,H404	MER119941	TA16610		none
BBOV_II001730 b	Structural maintenance of chromosomes protein, SMC family	XP_001609698	M23B	MO	1213	769-1052	A860H	D773H,A779D,A862H	N/D			SMC_hinge, PF06470; SMC_N, PF02463
BBOV_II001730 a	Structural maintenance of chromosomes protein, SMC family	XP_001609698	M23B	MO	1213	101-310	E187H	R106H,L110D,K189H	N/D	TA08295		none
BBOV_III000870	Peptidase, FtsH	XP_001611222	M23B	MO	557	214-501	E328H	N242H,T253D,R330H	N/D	TA10010		none
BBOV_III002010	hypothetical protein	XP_001611336	M23B	MO	1093	454-772	E566H	L459H,E463D,L568H	N/D			none
BBOV_III002920	Structural maintenance of chromosomes protein, SMC family	XP_001611424	M23B	MO	1205	98-271	K189H	R107H,R103D,L191H	N/D			SMC_hinge, PF06470
BBOV_III009970	P-loop containing nucleoside triphosphate hydrolase	XP_001612121	M23B	MO	1121	652-1085	D804H	N652H,V656D,I806H	N/D	TA20220		AAA_23, PF13476
BBOV_III010300	Structural maintenance of chromosome (SMC) proteine	XP_001612154	M23B	MO	1346	151-397	E244H	R156H,R160D,Q247H	N/D			none
BBOV_IV004980	Structural maintenance of chromosome (SMC) proteine, putative	XP_001610427	M23B	MO	567	132-448	H261	E133H,H137D,E263H	N/D	TA14175		none
BBOV_III002280	Peptidase M24A, methionine aminopeptidase, subfamily 2	XP_001611362	M24A	MG	432	109-432	H184	D204,D215,H284,E318,E413	MER486305	TA18485		none
BBOV_III008650	Peptidase M24A, methionine aminopeptidase, subfamily 1	XP_001611993	M24A	MG	330	103-329	H157	D174,D185,H251,E284,E315	MER395261	TA10075		none
BBOV_IV001950	Peptidase M24A, methionine aminopeptidase, subfamily 1	XP_001609360	M24A	MG	611	185-603	H258	D275,D286,H514,E546,E578	MER165750	TA09495	Yes	none
BBOV_IV006760	Peptidase M24A, methionine aminopeptidase, subfamily 1	XP_001610600	M24A	MG	376	119-375	H194	D211,D222,H285,E318,E349	MER181329	TA07050		zf-C6H2, PF15801
BBOV_III008370	Peptidase 24B, aminopeptidase P	XP_001611965	M24B	MG	624	310-573	H390,H479,H492	D409,D420,H483,E523,E537	MER481598	TA10245		Creatinase_N, PF01321
BBOV_II002690	FACT complex subunit Spt16	XP_001609792	M24X	MG	895	27-288	G119H	S137D,C148D,H213,S244E,E256	N/D	TA07800		SPT16, PF08644
BBOV_IV005570	Proliferation-associated protein 2G4/ARX1	XP_001610486	M24X	MG	389	22-352	N101H	S120D,L131D,H195,N232E,T325E	MER486304	TA21055		none
BBOV_III009670	Dihydroorotase homodimeric type	XP_001612091	M38	MJ	351	8-306	D250	H11,H13,K86,G136H,H166	N/D	TA11110		none
BBOV_II000870	Peptidase, FtsH	XP_001609615	M41	MA	706	441-706	E493	H492,H496,D569	MER179920	TA08725		none
BBOV_III005230	Peptidase, FtsH	XP_001611654	M41	MA	797	514-754	E568	H567,H571,D643	MER181398	TA13125		AAA, PF00004; FtsH_ext, PF06480
BBOV_IV011870	Peptidase, FtsH	XP_001611107	M41	MA	658	427-654	E479	H478,H482,D557	MER190621	TA16460	Yes	AAA, PF00004
BBOV_IV000310	CAAX prenyl protease 1	XP_001609199	M48A	MA	448	174-448	E307	H306,H310,E385	MER165646	TA15890	Yes	none
BBOV_II001460	Eukaryotic translation initiation factor 3 subunit F	XP_001609671	M67A	MP	314	35-157	N56E	S117H,G119H,T126D	N/D	TA08465		none
BBOV_II003480	26S Proteasome non-ATPase regulatory subunit 7/8	XP_001609871	M67A	MP	306	14-131	R40E	S102H,G104H,D111	N/D	TA07380		MitMem_reg, PF13012
BBOV_II007480	MPN (Mpr1, Pad1 N-terminal) domain	XP_001610266	M67A	MP	312	15-311	E55	H116,H118,D129	MER181245	TA11850		none
BBOV_III006660	Eukaryotic translation initiation factor 3 subunit H	XP_001611795	M67X	MP	386	53-245	V72E	Q152H,L154H,V164D	MER393384	TA12445		eIF3h_C, PF19445
BBOV_III000740	Type II CAAX prenyl endopeptidase Rce1-like	XP_001611209	M79/G5	M-	463	363-454	nd	nd		TA18155		none
BBOV_IV004330	Peptidase S1C	XP_001610362	S1B	PA	536	96-249	H111,D142,S220		N/D	TA21265		none
BBOV_II006080	Peptidase S8, subtilisin-related	XP_001610126	S8A	SB	695	323-663	D364,H413,N505,S610		N/D	x	Yes	none
BBOV_II002340	Peptidase S9A, prolyl oligopeptidase	XP_001609758	S9A	SC	487	245-483	S343,D427,H458		MER144868	TA08065		none
BBOV_II001010	Periodic tryptophan protein 2	XP_001609628	S9X	SC	988	432-621	L478S,R579D,G615H		N/D	TA08685		WD40, PF0400; UTP12, PF04003
BBOV_II003050	Receptor of activated protein kinase C 1 RACK1/Asc	XP_001609828	S9X	SC	322	77-263	W88S,C186D,G218H		N/D	TA07650		WD40, PF0400
BBOV_II003810	WD domain, G-beta repeat containing protein	XP_001609904	S9X	SC	324	27-210	A82S,G175D,N206H		N/D	x		WD40, PF0400
BBOV_II003890	WD40/YVTN repeat-like-containing domain superfamily	XP_001609912	S9X	SC	315	16-223	C84S,V186D,Q223H		N/D	TA09305		WD40, PF0400
BBOV_II004810	Armadillo-like helical	XP_001610004	S9X	SC	350	142-330	W165S,E257D,K289H		N/D	TA12235		WD40, PF0400
BBOV_II006870	WD domain, G-beta repeat containing protein	XP_001610205	S9X	SC	830	489-641	S510,S606D,G636H		N/D	x		WD40, PF0400
BBOV_III001050	WD domain, G-beta repeat containing protein	XP_001611240	S9X	SC	370	12-270	C31S,A98D,I241H		N/D	TA17990		WD40, PF0400
BBOV_III002030	WD domain, G-beta repeat containing protein	XP_001611338	S9X	SC	404	200-393	D250S,P356D,D387H		N/D	x		WD40, PF0400
BBOV_III002720	WD domain, G-beta repeat containing protein	XP_001611405	S9X	SC	704	416-621	A482S,S584D,T615H		N/D	x		TFIID_NTD2, PF04494; WD40, PF0400
BBOV_III005380	WD domain, G-beta repeat containing protein	XP_001611669	S9X	SC	695	420-603	Y469S,P565D,N598H		N/D	TA13035		WD40, PF0400
BBOV_III006090	Alpha/beta hydrolase fold-1	XP_001611738	S9X	SC	420	27-250	S141,D215,H245		N/D	TA12710		none
BBOV_III007650	WD domain, G-beta repeat containing protein	XP_001611893	S9X	SC	528	291-507	G361S,Q469D,D507H		N/D	TA10595		WD40, PF0400
BBOV_III007870	Alpha/beta hydrolase fold-1	XP_001611915	S9X	SC	237	5-211	S64,D133,H206		MER208649	TA10460		none
BBOV_III008710	WD domain, G-beta repeat containing protein	XP_001611997	S9X	SC	573	74-312	G95S,K198D,R243H		N/D	x		DUF1899, PF08953; WD40, PF00400
BBOV_III009950	Coatomer, WD associated region	XP_001612119	S9X	SC	1266	59-300	D113S,I261D,K294H		N/D	TA11660		Coatomer_WDAD, PF04053
BBOV_IV003330 a	Eukaryotic translation initiation factor 3 subunit I	XP_001609497	S9X	SC	340	19-223	G72S,G187D,G219H		N/D	TA16275		WD40, PF0400
BBOV_IV003330 b	Eukaryotic translation initiation factor 3 subunit I	XP_001609497	S9X	SC	340	152-331	C215S,I294D,D331H		N/D	x		WD40, PF0400
BBOV_III011180 a	WD domain, G-beta repeat containing protein	XP_001612238	S9X	SC	1005	34-254	H86S,Q217D,N249H		N/D	x		WD40, PF0400
BBOV_III011180 b	WD domain, G-beta repeat containing protein	XP_001612238	S9X	SC	1005	590-784	E651S,Y747D,S779H		N/D	x		WD40, PF0400
BBOV_IV004010	WD domain, G-beta repeat containing protein	XP_001610330	S9X	SC	629	62-238	N104S,K201D,N232H		N/D	TA16915		WD40, PF0400
BBOV_IV005130	Pre-mRNA processing factor 4 (PRP4)-like	XP_001610442	S9X	SC	468	204-377	A243S,G339D,M372H		N/D	TA20625*		PF0400 WD40, PF04158 Sof1
BBOV_IV005340	WD domain, G-beta repeat containing protein	XP_001610463	S9X	SC	533	229-388	S245,G350D,G382H		N/D	x		WD40, PF0400 ; ANAPC4_WD40, PF12894
BBOV_IV005690	Alpha/beta hydrolase fold-1	XP_001610498	S9X	SC	215	1-196	S85,D150,H178		MER210788	TA04130		none
BBOV_IV005890	coatomer beta subunit, putative	XP_001610518	S9X	SC	873	65-268	D119S,K231D,G236H		N/D	x		WD40, PF0400; Coatomer_WDAD, PF04053
BBOV_IV006920	WD domain, G-beta repeat containing protein	XP_001610616	S9X	SC	495	224-413	G267S,A374D,R413H		N/D	TA03395		WD40, PF0400; Prp19, PF08606
BBOV_IV007050	chromatin assembly factor 1 subunit B, putative	XP_001610629	S9X	SC	694	78-237	T86S,G199D,Q232S		N/D	x		WD40, PF0400
BBOV_IV011890	WD repeat domain containing protein	XP_001611109	S9X	SC	851	498-692	E554S,R654D,G686H		N/D	TA16450	Yes	WD40, PF0400
BBOV_II003080 a	WD repeat domain containing protein	XP_001609831	S9X	SC	548	65-248	V101S,S203D,S244H		N/D	TA07639		WD40, PF0400; NLE, PF08154
BBOV_II003080 b	WD repeat domain containing protein	XP_001609831	S9X	SC	548	347-499	D369S,G467D,I498H		N/D	x		WD40, PF0400
BBOV_III006120	Beta-lactamase/transpeptidase-like	XP_001611741	S12	SE	1282	541-717	N603S,N606K,Y692		MER421482	TA12685		ABC1, PF03109; beta-lactamase, PF00144
BBOV_II004070	ATP-dependent Clp protease proteolytic subunit 1, putative	XP_001609930	S14	SK	225	35-212	S117,H142,D191		MER192985	TA09390		none
BBOV_IV003800	ATP-dependent Clp protease proteolytic subunit , putative	XP_001610309	S14	SK	200	1-196	A102S,H127,E176D		MER181274	TA16975		none
BBOV_IV003850	ATP-dependent Clp protease proteolytic subunit, putative	XP_001610314	S14	SK	245	44-239	A147S,H172,E221D		N/D	x	Yes	none
BBOV_III006020	ATP-dependent protease La family protein	XP_001611731	S16	SJ	1122	820-1121	S1028,K1071		MER109626	TA12745		none
BBOV_I004260	Peptidase S26A, signal peptidase I	XP_001609075	S26A	SF	152	28-143	S40,K91		N/D	TA16115		none
BBOV_III000270	Peptidase 26B, signal peptidase I family,	XP_001611162	S26B	SF	183	52-183	S63,H101		MER233718	TA18300		none
BBOV_II006840	Serine aminopeptidase, S33	XP_001610202	S33	SC	348	1-262	S81,D203,H231		N/D	TA14360		none
BBOV_I003700	Rhomboid family ROM6	XP_001609020	S54	ST	452	316-422	S344,H405		N/D	TA20680	Yes	none
BBOV_II005930	Rhomboid family ROM4.5	XP_001610111	S54	ST	783	461-687	S552,H603		N/D	TA13875	Yes	none
BBOV_II005940	Rhomboid family ROM 4.4	XP_001610112	S54	ST	641	308-486	S399,H450		N/D	x	Yes	none
BBOV_II005950	Rhomboid family ROM4.3	XP_001610113	S54	ST	629	308-486	S399,H450		MER112671	x	Yes	none
BBOV_II006070	Rhombhoid family ROM4.2	XP_001610125	S54	ST	406	80-297	S169,H220		N/D	x	Yes	none
BBOV_II006100	Rhomboid family ROM4.1	XP_001610128	S54	ST	314	2-162	S40,H92		N/D	TA13905	Yes	none
BBOV_III000530	Rhomboid family ROM7	XP_001611188	S54	ST	496	224-496	S431-H482		N/D	TA18080	Yes	none
BBOV_III010270	Rhomboid family Der1-like	XP_001612151	S54	ST						TA11460		none
BBOV_III008600	Rhomboid family Der1-like	XP_001611988	S54	ST						x		none
BBOV_IV005790	Rhomboid family ROM8	XP_001610508	S54	ST	464	270-458	F353S,H408		N/D	TA20965	Yes	none
BBOV_III008340	Nucleoporin peptidase S59-like	XP_001611962	S59	SP	1021	856-1004	C1002H,V1004S		MER181426	TA10260		Nucleoporin_FG, PF13634
BBOV_I001480	Proteasome subunit alpha 5	XP_001608800	T1A	PB	250	31-241	S35T		MER141200	TA20200		none
BBOV_I004450	Proteasome subunit beta 2	XP_001609094	T1A	PB	218	5-108			MER468435	TA19315		none
BBOV_II002330	Proteasome, subunit alpha/beta	XP_001609757	T1A	PB	276	38-272	T38		N/D	TA08070		none
BBOV_II002710	Proteasome B-type subunit	XP_001609795	T1A	PB	217	16-217	T16		MER466809	TA07815		none
BBOV_II005970	Proteasome B-type subunit	XP_001610115	T1A	PB	266	38-262	T38		MER469988	TA13865		none
BBOV_III000310	Proteasome alpha-type subunit	XP_001611166	T1A	PB	236	33-232	P35T		MER468556	TA18320		none
BBOV_III007090	Proteasome beta 3 subunit	XP_001611838	T1A	PB	205	10-205			MER141018	TA10875		none
BBOV_III009190	Proteasome alpha-type subunit	XP_001612044	T1A	PB	257	35-177	G59T		MER080000	TA11350		none
BBOV_III009200	Proteasome alpha-type subunit	XP_001612045	T1A	PB	236	24-226	G30T		MER166234	TA11345		none
BBOV_IV002060	Proteasome subunit beta 4	XP_001609371	T1A	PB	226	21-207			MER465594	TA04595		none
BBOV_IV007800	Proteasome, subunit alpha/beta	XP_001610702	T1A	PB	259	36-239			MER435398	TA03785		none
BBOV_IV008660	Peptidase T1A, proteasome beta-subunit	XP_001610788	T1A	PB	271	41-235	T41		MER122074	TA06335		none
BBOV_IV009000	Peptidase T1A, proteasome beta-subunit	XP_001610822	T1A	PB	268	57-261	T57		MER323326	TA06155		none
BBOV_IV000320	Proteasome subunit alpha 1	XP_051623022	T1X	PB	257	27-235	T33		MER453234	TA15900		none
coloured files represent functional proteinases, white coloured files are nonfunctional peptidases	C97 corresponding to BBOV_II1800 and BBOV_IV006720 are not in the tree
reannotation of genes has been done using InterPro
proteinase classes, clands and families have been designated using MEROPS
ancillary domains have been identified using Pfam

## Sheet: Peptidasas Ta 17-8
Gene ID	Name	Protein ID	Family	Clan	Lenght	Peptidase region	Catalytic residues	Metal ligand residues	Merops accession number	Ortholog in B. bovis	SP	Ansillary domain, Pfam accession number
TA02510	Aspartic peptidase A1 family, ASP2/clade B	XP_954772	A1A	AA	526	151-486	D180,Y231,D376		MER050489	BBOV_III003510	Yes	none
TA02750	Aspartic peptidase A1 family, ASP3c/clade C	XP_954092	A1A	AA	519	158-466	D185,F228,D364		MER053050		Yes	none
TA05735	Aspartic peptidase A1 family, ASP6/clade E	XP_953975	A1A	AA	433	76-376	D108,Y155,D318		MER050474	BBOV_IV009660	Yes	none
TA17685	Aspartic peptidase A1 family, ASP5/clade D	XP_955372	A1B	AA	457	60-436	D100,Y161,D315		MER050506	BBOV_III001640	Yes	none
TA03860	Aspartic peptidase A1 family, ASP3a/clade C	XP_954996	A1A	AA	294	2-269	F31, D167		MER031136	BBOV_IV007890		none
TA05620	Aspartic peptidase A1 family	XP_954087	A1A	AA	224	1-147	D50		MER384152			none
TA05625	Aspartic peptidase A1 family	XP_954086	A1A	AA	703	586-681	D606, F649		MER384116			Histidine phosphatase superfamily, clade-2
TA11510	Aspartic peptidase, DDI1-type	XP_952582	A28A	AA	405	183-311	D220		MER242467	BBOV_III010190		ubiquitin, PF00240
TA03720	Cystein peptidase C1A, group 8	XP_954970	C1A	CA	446	235-446	Q254,C260,H389,N411		MER050490			inhibitor_I29, PF08246
TA03725	Cysteine peptidase C1A, group 8	XP_954971	C1A	CA	447	235-445	Q254,C261,H390,N412		MER050493	BBOV_IV007730		inhibitor_I29, PF08246
TA03730	Cysteine peptidase C1A, group 8	XP_954972	C1A	CA	498	235-448	T255Q,W261C,Y389H,T410N		MER050495			none
TA03735	Cysteine peptidase C1A, group 8	XP_954973	C1A	CA	461	235-447	Q254,C261,H390,N412		MER050497			inhibitor_I29, PF08246
TA03740	Cysteine peptidase C1A, group 8	XP_954974	C1A	CA	441	226-439	Q245,C252,H381,N403		MER000673			inhibitor_I29, PF08246
TA03745	Cysteine peptidase C1A, group 8	XP_954975	C1A	CA	442	226-439	Q245,C253,H382,N404		MER050498			inhibitor_I29, PF08246
TA03750	Cysteine peptidase C1A, group 8	XP_954976	C1A	CA	438	226-438	Q245,C251,H380,N402		MER050500			inhibitor_I29, PF08246
TA04105	Cysteine peptidase C1A, group 5	XP_955044	C1A	CA	527	245-504	Q264,C270,H450,N471		MER050503	BBOV_II000170	Yes	cathepsinC_exc, PF08773
TA10955	Cysteine peptidase C1A, group 2	XP_953243	C1A	CA	595	204-493	Q240,C246,H410,N435		MER050511		Yes	none
TA11565	Cysteine peptidase C1A, group 3	XP_952571	C1A	CA	413	222-413	Q228,W235C,H358,N378		MER050486	BBOV_III010070		inhibitor_I29, PF08246
TA15660	Cysteine peptidase C1A, group 7	XP_952610	C1A	CA	487	273-461	Q287,C293,H425,N447		MER050488			inhibitor_I29, PF08246
TA15665	Cysteine peptidase C1A, group 5	XP_951829	C1A	CA	792	521-775	Q543,C549,H718,N742		MER050482	BBOV_I000540	Yes	none
TA15715	Cysteine peptidase C1A, group 7	XP_952609	C1A	CA	580	369-555	Q382,C388,H519,N541		MER050487			none
TA10605	Peptidase C2, calpain	XP_953308	C2	CA	937	73-381	Q97,C103,H323,N347		MER031100	BBOV_III007670		none
TA17465	GPI anchor transamidase	XP_955518	C13	CD	405	57-372	H198,C240		MER053060	BBOV_I000200		none
TA08655	hypothetical protein	XP_953141	C14B	CD	1103	419-636	H577,A631C		MER175731	BBOV_II001080		none
TA04875	Peptidase C19, ubiquitin carboxyl-terminal hydrolase	XP_955191	C19	CA	1608	165-610	N200,C205,H525,D540		MER031089	BBOV_IV001730		none
TA10095	Peptidase C19, ubiquitin carboxyl-terminal hydrolase	XP_953401	C19	CA	538	76-531	N118,C123,H455,D502		MER053066	BBOV_III008630		ubiquitin, PF00240
TA12645	Peptidase C19, ubiquitin carboxyl-terminal hydrolase	XP_952376	C19	CA	632	64-421	N86,C92,H364,D380		MER053055	BBOV_III006180		none
TA15335	Peptidase C19, ubiquitin carboxyl-terminal hydrolase	XP_951889	C19	CA	578	147-564	N268,D273C,F523H,E539D/N		MER053054	BBOV_II005180		zf-UBP, PF02148
TA16070	Peptidase C19, ubiquitin carboxyl-terminal hydrolase	XP_952600	C19	CA	382	33-382	N65,C70,H333,D348		MER053058			none
TA17680	Peptidase C19, ubiquitin carboxyl-terminal hydrolase	XP_955371	C19	CA	1223	942-1221	N946,C951,H1164,D1182		MER053059	BBOV_III001650		none
TA21275	ubiquitin carboxyl-terminal hydrolase (UBP14 )	XP_954414	C19	CA	709	286-708	N325,C330,H671,N686		MER053053	BBOV_IV004350		zf-UBP_var, PF17807; zf-UBP, PF02148
TA02545	CTP synthase (cytidine triphosphate synthetase)	XP_954765	C26	PC	1700	231-458	C367,H453		MER446175	BBOV_III003590		GMP_synt_C, PF00958; NAD_synthase, PF02540; CPSase_L_D3, PF02787; CPSase_L_D2, PF02786; MGS, PF02142
TA06065	CTP synthase (cytidine triphosphate synthetase)	XP_953914	C26	PC	520	8-229	S88C,H173		MER446720	BBOV_IV009110		GMP_synt_C, PF00958; NAD_synthase, PF02540
TA15425	CTP synthase (cytidine triphosphate synthetase)	XP_951872	C26	PC	565	361-541	C395,H521		MER448533	BBOV_II005340		CPSase_sm_chain, PF00988
TA15930	Glutamine amidotransferase type 2 domain	XP_951781	C44	PB	802	35-303	C35		MER052050	BBOV_IV000250		SIS, PF01380
TA07090	Ulp1 protease family, C-terminal catalytic domain	XP_952852	C48	CE	830	512-647	H561,D580,Q629,C635		MER053061	BBOV_II004090		none
TA11130	Ulp1 protease family, C-terminal catalytic domain	XP_953502	C48	CE	566	302-488	H388,D418,Q474,C480		MER050515			none
TA13550	Peptidase C54	XP_952211	C54	CA	350	18-326	Y27,C70,D270,H272		MER048288	BBOV_II005540		none
TA04310	Protein/nucleic acid deglycase DJ-1	XP_954807	C56	PC	254	42-196	L77E,L99C,I100H		MER031077	BBOV_I002290		none
TA09880	Peptidase C78, ubiquitin fold modifier-specific peptidase 1/ 2	XP_953439	C78	CA	554	358-546	Y370,C382,D507,H509		MER059801	BBOV_III009030		none
TA14855	OUT-like cysteine proteinase	XP_951976	C85A	CA	182	48-176	D48,C51,H175		MER0604946			none
TA12030	Machado-Joseph disease protein	XP_952487	C86	CA	174	5-161	C17,H115		MER464412			Josephin, PF02099
TA20250	Machado-Joseph disease protein	XP_954209	C86	CA	758	541-610	H552		MER322310	BBOV_I002820		Josephin, PF02099; UBX, PF00789; Brix, PF04427
TA09705	PPPDE peptidase domain	XP_953566	C97	CP	365	187-308	H214, C288		MER464413	BBOV_IV006720		none
TA20910	Peptidase M1, alanyl aminopeptidase	XP_954343	M1	MA	973	312-554	E410,Y493	H409,H413,E432	MER053052	BBOV_IV005930		none
TA20475	Peptidase M3A/M3B	XP_954254	M3A	MA	783	46-711	H538	H537,H541,R578E	MER053051	BBOV_III002610		none
TA08635	Peptidase M16, N- and C-terminal (mitochondrial processing peptidase alpha subunit)	XP_953137	M16B	ME	1201	94-296	E135,E208	H132,H136,E215	MER048292	BBOV_II001130		none
TA11975 a	Peptidase 16, N-terminal (or mitochondrial processing peptidase alpha subunit)	XP_952497	M16B	ME	525	98-322	E139,N209E	S136H,N140H,K216E	MER048289	BBOV_III003850		none
TA11975 b	Peptidase 16, C-terminal (or mitochondrial processing peptidase alpha subunit)	XP_952497	M16B	ME	525	328-520	V332E,G439E	H329,A333H,F447E	MER048289	BBOV_III003850		none
TA19130 b	Peptidase 16, C-terminal (or mitochondrial processing peptidase alpha subunit)	XP_954563	M16B	ME	517	233-480	E271,G346E	T268H,K272H,T353E	MER048286	BBOV_IV001260		none
TA19130 a	Peptidase 16, N-terminal (or mitochondrial processing peptidase alpha subunit)	XP_954563	M16B	ME	517	77-209	E118,E188	H115,H119,E195	MER048286	BBOV_IV001260		none
TA06840	Peptidase M16, N-terminal and C-terminal	XP_954027	M16C	ME	996	41-221	E68,D141E	H65,H69,D148E	MER053049	BBOV_IV010870		none
TA12175	Peptidase M16, N-terminal and C-terminal	XP_952460	M16C	ME	1119	115-662	E124,E199	H121,H125,E236	MER053057			M16C_assoc, PF08367
TA12185	Peptidase M16, N-terminal and C-terminal	XP_952458	M16C	ME	1181	187-722	E196,E271	H193,H197,E305	MER031065	BBOV_II004890		M16C_assoc, PF08367
TA09045	Peptidase M17, leucine aminopeptidase/peptidase B	XP_953211	M17	MF	526	131-523	K309,R385	K297,D302,D321,D381,E383	MER053065	BBOV_II004450		none
TA16610	Peptidase M18, aminopeptidase	XP_953622	M18	MH	478	9-472	D104,E316	H102,D281,E317,D359,H453	MER053047	BBOV_IV011550		none
TA08295	Structural maintenance of chromosomes protein, SMC family	XP_953074	M23B	MO	1266	102-326	K187H	R106H,L110D,K189H	N/D	BBOV_II001730 a		SMC_N, PF02463; SMC_hinge, PF06470
TA10010	hypothetical protein	XP_953415	M23B	MO	539	289-534	G408H	H291,E295D,K410H	N/D	BBOV_III000870		none
TA14175	Kinesin-like protein KIF15/KIN-12	XP_952637	M23B	MO	1166	893-1150	E990H	K915H,Q919D,E992H	N/D	BBOV_IV004980		none
TA20220	hypothetical protein	XP_954203	M23B	MO	1699	984-1340	E1113H	S987H,T991D,I1515H	N/D	BBOV_III009970		none
TA07050	Peptidase M24A, methionine aminopeptidase, subfamily 1	XP_952755	M24A	MG	335	68-332	H143	D160,D171,H243,N276E,E305	MER031049	BBOV_IV006760		none
TA09495	Peptidase M24A, methionine aminopeptidase, subfamily 1	XP_955153	M24A	MG	615	193-609	H266	D283,D294,H518,E550,E582	MER031038	BBOV_IV001950		none
TA10075	Peptidase M24A, methionine aminopeptidase, subfamily 1	XP_953403	M24A	MG	332	97-330	H161	D178,D189,H252,E285,E316	MER053067	BBOV_III008650		none
TA18485	Peptidase M24A, methionine aminopeptidase, subfamily 2	XP_955286	M24A	MG	433	129-433	H185	D205,D216,H285,E319,E414	MER031047	BBOV_III002280		none
TA10245	Peptidase 24B, aminopeptidase P	XP_953373	M24B	MG	669	353-617	H434,H523,H536	D453,D464,H527,E567,E581	MER048293	BBOV_III008370		Creatinase_N, PF01321
TA07800	FACT complex subunit Spt16	XP_952984	M24X	MG	1026	175-434	G267H	S285D,C296D,H361,S391E,A408E	MER053063	BBOV_II002690		Rtt106, PF08512; FACT-Spt16_Nlob, PF14826; SPT16, PF08644
TA21055	Proliferation-associated protein 2G4/ARX1	XP_954371	M24X	MG	402	23-353	Y102H	T121D,M132D,H196,N233E,R326E	MER031043	BBOV_IV005570		none
TA11110	Dihydroorotase homodimeric type	XP_953506	M38	MJ	371	7-312	P249D	H10,H12,V93K,S141H,H172	MER031035	BBOV_III009670		none
TA08725	Peptidase, FtsH	XP_953153	M41	MA	691	416-691	E468	H467,H471,D544	MER053064	BBOV_II000870		AAA, PF00004
TA13125	Peptidase, FtsH	XP_952288	M41	MA	818	567-810	E621	H620,H624,D696	MER031032	BBOV_III005230		AAA_lid_3, PF17862; AAA, PF00004
TA16460	Peptidase, FtsH	XP_953649	M41	MA	805	443-716	E495	H494,H498,D575	MER053048	BBOV_IV011870		AAA, PF00004
TA15870	CAAX prenyl protease 1-like	XP_951791	M48A	MA	458	203-446	V304E	H303,H307,E382	MER050481			none
TA15890	CAAX prenyl protease 1	XP_951789	M48A	MA	438	169-438	E297	H296,H300,E375	MER050480	BBOV_IV000310		none
TA15895	CAAX prenyl protease 1	XP_951788	M48A	MA	447	203-435	V302E	H301,H305,E381	MER050479			none
TA07380	26S Proteasome non-ATPase regulatory subunit 7/8	XP_952908	M67A	MP	298	16-123	R40E	S102H,G104H,D111	MER050509	BBOV_II003480		MitMem_reg, PF13012
TA08465	Eukaryotic translation initiation factor 3 subunit F	XP_953107	M67A	MP	320	35-157	N56E	C117H,G119H,T126D	MER031018	BBOV_II001460		none
TA11850	MPN (STAMBP/STALP-like) domain	XP_952520	M67A	MP	312	15-312	E55	H116,H118,D129	MER050485	BBOV_II007480		MitMem_reg, PF13012
TA12445	Eukaryotic translation initiation factor 3 subunit H	XP_952413	M67X	MP	367	37-229	V56E	Q136H,V138H,A148D	N/D	BBOV_III006660		eIF3h_C, PF19445
TA18155	Type II CAAX prenyl endopeptidase Rce1-like	XP_955457	M79/G5	M-	530	439-519	-		MER055353	BBOV_III000740		none
TA21265	Peptidase S1C	XP_954412	S1B	PA	576	143-296	H158,D189,S267		MER050476	BBOV_IV004330		PDZ_3, PF17815
TA08065	Peptidase S9A, prolyl oligopeptidase	XP_953032	S9A	SC	772	501-771	S622,D713,H746		MER048291	BBOV_II002340		none
TA07520	WD40-repeat-containing domain superfamily	XP_952933	S9X	SC	591	433-586	V450S,G550D,Q580H		N/D	x		WD40, PF00400
TA07639	Quinoprotein alcohol dehydrogenase-like superfamily	XP_952955	S9X	SC	459	225-437	D314S,G402D,R435H		N/D	BBOV_II003080		NLE, PF08154; WD40, PF0400
TA08685	Periodic tryptophan protein 2	XP_953147	S9X	SC	957	418-608	L465S,R566D,G602H		N/D	BBOV_II001010		UTP12, PF04003; WD40, PF00400
TA11660	Coatomer, WD associated region	XP_952555	S9X	SC	1279	59-285	D113S,F249D,H279		N/D	BBOV_III009950		COPI_C, PF06957; WD40, PF0400
TA03395	Pre-mRNA-processing factor 19	XP_954911	S9X	SC	527	291-443	D295S,S392D,H436		N/D	BBOV_IV006920		U-box, PF04564; Prp19,PF08606; WD40 PF00400
TA04130	Alpha/beta hydrolase fold-1	XP_955049	S9X	SC	333	103-236	S144,D206,H234		MER031007	BBOV_IV005690		none
TA16275	Eukaryotic translation initiation factor 3 subunit I	XP_953683	S9X	SC	354	19-237	G72S,G201D,G233H		N/D	BBOV_IV003330		WD40, PF00400
TA07650	Receptor of activated protein kinase C 1 RACK1/Asc	XP_952958	S9X	SC	331	85-272	R138S,A237D,K267H		N/D	BBOV_II003050		WD40, PF00400
TA09305	WD40/YVTN repeat-like-containing domain superfamily	XP_952830	S9X	SC	309	26-219	A83S,E180D,N213H		N/D	BBOV_II003890		WD40, PF00400
TA10460	Alpha/beta hydrolase fold-1	XP_953334	S9X	SC	1712	1444-1625	G1520S,D1589,1620H		MER031014	BBOV_III007870		none
TA10595	WD repeat Prp46/PLRG1-like	XP_953310	S9X	SC	521	284-500	G353S,Q463D,D500H		N/D	BBOV_III007650		WD40, PF00400
TA17990	Probable cytosolic iron-sulfur protein assembly protein, CIAO1/Cia1	XP_955426	S9X	SC	539	81-266	F98S,D228,K261H		N/D	BBOV_III001050		MPC, PF03650; WD40, PF00400
TA12235	Armadillo-like helical	XP_952449	S9X	SC	640	148-345	Q217S,L310D,K345H		N/D	BBOV_II004810		WD40, PF00400
TA12710	Alpha/beta hydrolase fold-1	XP_952365	S9X	SC	323	45-240	S135,D209,H239		MER031008	BBOV_III006090		none
TA13035	Pre-mRNA 3' end processing protein Pfs2-like	XP_952306	S9X	SC	693	420-601	F467S,P563D,N596H		N/D	BBOV_III005380		WD40, PF00400
TA14815	WD40/YVTN repeat-like-containing domain superfamily	XP_951984	S9X	SC	318	112-285	A160S,N255D,N283H		N/D	x		WD40, PF00400
TA16450	Pre-mRNA 3' end processing protein Pfs2-like	XP_953651	S9X	SC	449	91-285	E147S,K247D,G279H		N/D	BBOV_IV011890		eIF2A, PF08662
TA16915	U3 small nucleolar RNA-associated protein 15, C-terminal	XP_953746	S9X	SC	489	82-238	D104,P201D,N232H		N/D	BBOV_IV004010		UTP15_C, PF09384; WD40, PF00400
TA20625	Pre-mRNA processing factor 4 (PRP4)-like	XP_954284	S9X	SC	544	336-527	Q392S,Y490D,R522H		N/D	BBOV_IV005130		PRP4, PF08799; WD40, PF00400; ANAPC4_WD40, PF12894
TA12685	Beta-lactamase/transpeptidase-like	XP_952368	S12	SE	1265	569-700	S588, S591, Y675		MER031006	BBOV_III006120		ABC1, PF03109
TA09390	ATP-dependent Clp protease proteolytic subunit	XP_952847	S14	SK	271	55-271	S151,H176,D250		MER050508	BBOV_II004070		none
TA05070	ATP-dependent Clp protease proteolytic subunit	XP_955227	S14	SK	261	90-261	G164S,R189H,G239D		MER050505	x		none
TA16975	ATP-dependent Clp protease proteolytic subunit	XP_953734	S14	SK	215	28-205	S113,L138H,D187		MER050470	BBOV_IV003800		none
TA12745	Lon protease, bacterial/eukaryotic-type	XP_952358	S16	SJ	1103	786-1103	S1010,K1053		MER050484	BBOV_III006020		none
TA08760	Peptidase S26A, signal peptidase I	XP_953160	S26A	SF	134	34-125	S38, R79		MER030995	x		none
TA16115	Peptidase S26A, signal peptidase I	XP_953802	S26A	SF	151	29-138	S40,K90		MER050471	BBOV_I004260		none
TA18300	Peptidase S26B, signal peptidase I family,	XP_955482	S26B	SF	183	52-183	S63,H101		MER048290	BBOV_III000270		none
TA14360	Serine aminopeptidase, S33	XP_952065	S33	SC	459	42-363	S152,D306,H334		MER030992	BBOV_II006840		none
TA18005	Serine aminopeptidase, S33	XP_955429	S33	SC	768	511-739	S576,D705,H737		N/D	x		FAINT, PF04385
TA18080	Rhomboid family ROM7	XP_955442	S54	ST	422	352-421	S356,H407		MER030989	BBOV_III000530		none
TA11460	Rhomboid family Der1-like	XP_952590	S54	ST	209	28-176	T118S,N166H		N/D	BBOV_III010270		none
TA13875	Rhomboid family ROM4	XP_952152	S54	ST	673	364-577	S456,H507		MER030982	BBOV_II005930		none
TA13905	Rhomboid family ROM4	XP_952147	S54	ST	606	199-371	S281,H350		MER030983	BBOV_II006100		none
TA20680	Rhomboid family ROM6	XP_954295	S54	ST	511	373-482	S405,H465		MER030981	BBOV_I003700		none
TA20965	Rhomboid family ROM8	XP_954353	S54	ST	438	249-432	D322S,S377H		MER030988	BBOV_IV005790		none
TA10260	Nucleoporin peptidase S59-like	XP_953370	S59	SP	1033	854-1013	Y1011H,V1013S		MER030980	BBOV_III008340		Nucleoporin_FG, PF13634
TA13865	Proteasome B-type subunit	XP_952154	T1A	PB	294	69-289	T69		MER050483	BBOV_II005970		none
TA03785	Proteasome, subunit alpha/beta	XP_954982	T1A	PB	256	36-243			MER050502	BBOV_IV007800		none
TA04595	Proteasome subunit beta 4	XP_955132	T1A	PB	229	9-210			MER050504	BBOV_IV002060		none
TA06155	Peptidase T1A, proteasome beta-subunit	XP_953899	T1A	PB	270	56-259	T56		MER050473	BBOV_IV009000		none
TA06335	Peptidase T1A, proteasome beta-subunit	XP_953867	T1A	PB	271	41-235	T41		MER050472	BBOV_IV008660		none
TA07815	Proteasome B-type subunit	XP_952987	T1A	PB	199	19-196	N24T		MER030966	BBOV_II002710		none
TA08070	Proteasome, subunit alpha/beta	XP_953033	T1A	PB	276	38-272	T38		MER050510	BBOV_II002330		none
TA10875	Proteasome beta 3 subunit	XP_953259	T1A	PB	220	24-220	G24T		MER050512	BBOV_III007090		none
TA11345	Proteasome alpha-type subunit	XP_953459	T1A	PB	236	24-226	G30T		MER050514	BBOV_III009200		none
TA11350	Proteasome alpha-type subunit	XP_953458	T1A	PB	254	35-240			MER050513	BBOV_III009190		none
TA18320	Proteasome alpha-type subunit	XP_955485	T1A	PB	236	33-232	P35T		MER050507	BBOV_III000310		none
TA19315	Proteasome subunit beta 2	XP_954530	T1A	PB	212	4-187			MER050477	BBOV_I004450		none
TA20200	Proteasome subunit alpha 5	XP_954199	T1A	PB	254	31-241	S35T		MER050475	BBOV_I001480		none
TA15875	Proteasome subunit alpha 1	XP_951790	T1X	PB	239	27-235	T33		MER050478	BBOV_IV000320		none
TA15900	Proteasome subunit alpha 1	XP_951787	T1X	PB	239	27-135	T33		MER050478			none
coloured files represent functional proteinases, white coloured files are nonfunctional peptidases
reannotation of genes has been done using InterPro
proteinase classes, clands and families have been designated using MEROPS
ancillary domains have been identified using Pfam
